# Supplementary material for: Intensive grazing alters the diversity, composition and structure of plant-pollinator interaction networks in Central European grasslands
Source: PLoS One. 2022 Mar 11;17(3):e0263576. doi: 10.1371/journal.pone.0263576 (PMC8916670; doi:10.1371/journal.pone.0263576)
Supplement: S4 Fig — Module structure of (A) hay meadows and (B) pastures illustrating the taxonomic and functional composition of each module. Grey shaded squares indicate weighted interactions (darker colours indicate higher interaction frequency). Colour codes indicate the functional group for each species and these colours follow those in Fig 3 (grey denotes species whose functional traits could not be assessed, most of which were Diptera). Bold names indicate the 10 most abundant plant and pollinator species. (ZIP) [file pone.0263576.s007.zip]

Archive with 2 entries (2 files):
- S4a_Fig.pdf
- S4b_Fig.pdf
